# Supplementary material for: Pangenomic Approach for the Identification and Functional Characterization of Active GASA Antimicrobial Genes in Citrus Rootstocks for Resistance Breeding Against Bacterial Pathogens
Source: Plants (Basel). 2026 Jan 30;15(3):425. doi: 10.3390/plants15030425 (PMC12899242; doi:10.3390/plants15030425)
Supplement: Supplementary file 1 [file plants-15-00425-s001.zip]

Archive with 1 entries (1 files):
- plants-4090000-supplementary.pdf
